# Supplementary material for: Exploring the medical ethical limitations of GPT-4 in clinical decision-making scenarios: a pilot survey
Source: Front Public Health. 2025 May 29;13:1582377. doi: 10.3389/fpubh.2025.1582377 (PMC12159065; doi:10.3389/fpubh.2025.1582377)
Supplement: Supplementary file 1 [file Data_Sheet_1.zip]

Archive with 9 entries (8 files):
- Supplementary materials/
- Supplementary materials/Appendix S1.docx
- Supplementary materials/Appendix S2.docx
- Supplementary materials/Appendix S3.docx
- Supplementary materials/Appendix S4.docx
- Supplementary materials/Appendix T1.docx
- Supplementary materials/Appendix T2.docx
- Supplementary materials/Appendix T3.docx
- Supplementary materials/Appendix T4.docx
